# Supplementary material for: Identification of the Transcription Factor Znc1p, which Regulates the Yeast-to-Hypha Transition in the Dimorphic Yeast Yarrowia lipolytica
Source: PLoS One. 2013 Jun 24;8(6):e66790. doi: 10.1371/journal.pone.0066790 (PMC3691278; doi:10.1371/journal.pone.0066790)
Supplement: Movie S1 — Nuclear dynamics in the Y. lipolytica, strain YlAM1AR that expresses Znc1p-GFP as observed by laser scanning confocal microscopy. QuickTime movie. Total time: 2.24 min. (ZIP) [file pone.0066790.s006.zip]

Archive with 1 entries (1 files):
- Supplementary Movie 1 a.mov
