# Supplementary material for: Identification of the Transcription Factor Znc1p, which Regulates the Yeast-to-Hypha Transition in the Dimorphic Yeast Yarrowia lipolytica
Source: PLoS One. 2013 Jun 24;8(6):e66790. doi: 10.1371/journal.pone.0066790 (PMC3691278; doi:10.1371/journal.pone.0066790)
Supplement: Movie S2 — The synthesis of Znc1p-GFP and its translocation to the nucleus as observed by laser scanning confocal microscopy using strain YlAM1AR Y. lipolytica cells, expressing Znc1p-GFP. QuickTime movie. Total time: 53.1 min. (ZIP) [file pone.0066790.s007.zip]

Archive with 1 entries (1 files):
- Supplementary Movie 2 a.mov
